# Supplementary material for: Enabling Suzuki–Miyaura coupling of Lewis-basic arylboronic esters with a nonprecious metal catalyst
Source: Chem Sci. 2022 Oct 21;13(43):12906–12. doi: 10.1039/d2sc03877c (PMC9645418; doi:10.1039/d2sc03877c)
Supplement: SC-013-D2SC03877C-s003 [file SC-013-D2SC03877C-s003.cif]

# Electronic Supplementary Material (ESI) for Chemical Science.
# This journal is © The Royal Society of Chemistry 2022

####################################################################### 
# 
# This file contains crystal structure data downloaded from the 
# Cambridge Structural Database (CSD) hosted by the Cambridge 
# Crystallographic Data Centre (CCDC).
# 
# Full information about CCDC data access policies and citation 
# guidelines are available at http://www.ccdc.cam.ac.uk/access/V1 
# 
# Audit and citation data items may have been added by the CCDC. 
# Please retain this information to preserve the provenance of 
# this file and to allow appropriate attribution of the data. 
# 
#######################################################################

data_PPh2Me4Ni
_database_code_depnum_ccdc_archive 'CCDC 2109557'
loop_
_audit_author_name
_audit_author_address
'Rodger Henry'
;Abbvie
United States of America
;
_audit_update_record             
;
2021-09-13 deposited with the CCDC.	2022-10-14 downloaded from the CCDC.
;


_audit_creation_method           SHELXL-2016/6
_shelx_SHELXL_version_number     2016/6
_chemical_name_systematic        ?
_chemical_name_common            ?
_chemical_melting_point          ?
_chemical_formula_moiety         'C52 H52 Ni P4'
_chemical_formula_sum            'C52 H52 Ni P4'
_chemical_formula_weight         859.52

loop_
_atom_type_symbol
_atom_type_description
_atom_type_scat_dispersion_real
_atom_type_scat_dispersion_imag
_atom_type_scat_source
C C 0.0033 0.0016 'International Tables Vol C Tables 4.2.6.8 and 6.1.1.4'
H H 0.0000 0.0000 'International Tables Vol C Tables 4.2.6.8 and 6.1.1.4'
Ni Ni 0.3393 1.1124 'International Tables Vol C Tables 4.2.6.8 and 6.1.1.4'
P P 0.1023 0.0942 'International Tables Vol C Tables 4.2.6.8 and 6.1.1.4'

_space_group_crystal_system      triclinic
_space_group_IT_number           2
_space_group_name_H-M_alt        'P -1'
_space_group_name_Hall           '-P 1'

_shelx_space_group_comment       
;
The symmetry employed for this shelxl refinement is uniquely defined
by the following loop, which should always be used as a source of
symmetry information in preference to the above space-group names.
They are only intended as comments.
;

loop_
_space_group_symop_operation_xyz
'x, y, z'
'-x, -y, -z'

_cell_length_a                   10.507(5)
_cell_length_b                   13.045(6)
_cell_length_c                   16.585(8)
_cell_angle_alpha                81.696(6)
_cell_angle_beta                 80.885(6)
_cell_angle_gamma                84.254(6)
_cell_volume                     2214.1(19)
_cell_formula_units_Z            2
_cell_measurement_temperature    100(2)
_cell_measurement_reflns_used    9876
_cell_measurement_theta_min      2.427
_cell_measurement_theta_max      27.644

_exptl_crystal_description       block
_exptl_crystal_colour            orange
_exptl_crystal_density_meas      none
_exptl_crystal_density_method    ?
_exptl_crystal_density_diffrn    1.289
_exptl_crystal_F_000             904
_exptl_transmission_factor_min   0.851
_exptl_transmission_factor_max   1.000
_exptl_crystal_size_max          0.3
_exptl_crystal_size_mid          0.3
_exptl_crystal_size_min          0.3
_exptl_absorpt_coefficient_mu    0.618
_shelx_estimated_absorpt_T_min   ?
_shelx_estimated_absorpt_T_max   ?
_exptl_absorpt_correction_type   multi-scan
_exptl_absorpt_correction_T_min  ?
_exptl_absorpt_correction_T_max  ?
_exptl_absorpt_process_details   ?
_exptl_absorpt_special_details   ?
_diffrn_ambient_temperature      100(2)
_diffrn_radiation_wavelength     0.71073
_diffrn_radiation_type           MoK\a
_diffrn_source                   'sealed tube'
_diffrn_measurement_device_type  CCD
_diffrn_measurement_method       'omega scan'
_diffrn_detector_area_resol_mean ?
_diffrn_reflns_number            25702
_diffrn_reflns_av_unetI/netI     0.0667
_diffrn_reflns_av_R_equivalents  0.0833
_diffrn_reflns_limit_h_min       -13
_diffrn_reflns_limit_h_max       13
_diffrn_reflns_limit_k_min       -17
_diffrn_reflns_limit_k_max       17
_diffrn_reflns_limit_l_min       -21
_diffrn_reflns_limit_l_max       21
_diffrn_reflns_theta_min         1.254
_diffrn_reflns_theta_max         27.739
_diffrn_reflns_theta_full        25.242
_diffrn_measured_fraction_theta_max 0.920
_diffrn_measured_fraction_theta_full 1.000
_diffrn_reflns_Laue_measured_fraction_max 0.920
_diffrn_reflns_Laue_measured_fraction_full 1.000
_diffrn_reflns_point_group_measured_fraction_max 0.920
_diffrn_reflns_point_group_measured_fraction_full 1.000
_reflns_number_total             10094
_reflns_number_gt                8803
_reflns_threshold_expression     'I > 2\s(I)'
_reflns_Friedel_coverage         0.000
_reflns_Friedel_fraction_max     .
_reflns_Friedel_fraction_full    .

_reflns_special_details          
;
 Reflections were merged by SHELXL according to the crystal
 class for the calculation of statistics and refinement.
 
 _reflns_Friedel_fraction is defined as the number of unique
 Friedel pairs measured divided by the number that would be
 possible theoretically, ignoring centric projections and
 systematic absences.
;

_computing_data_collection       'Apex2 v2.1-4 (Bruker, 2007)'
_computing_cell_refinement       'Apex2 v2.1-4 (Bruker, 2007)'
_computing_data_reduction        'Apex2 v2.1-4 (Bruker, 2007)'
_computing_structure_solution    'SHELXT 2014/5 (Sheldrick, 2014)'
_computing_structure_refinement  'SHELXL-2016/6 (Sheldrick, 2016)'
_computing_molecular_graphics    'ORTEP-3 for Windows v2.01'
_computing_publication_material  ?
_refine_special_details          
;
 Refined as a 2-component twin.
;
_refine_ls_structure_factor_coef Fsqd
_refine_ls_matrix_type           full
_refine_ls_weighting_scheme      calc
_refine_ls_weighting_details     
'w=1/[\s^2^(Fo^2^)+(0.0433P)^2^+88.9202P] where P=(Fo^2^+2Fc^2^)/3'
_atom_sites_solution_primary     ?
_atom_sites_solution_secondary   ?
_atom_sites_solution_hydrogens   geom
_refine_ls_hydrogen_treatment    constr
_refine_ls_extinction_method     none
_refine_ls_extinction_coef       .
_refine_ls_number_reflns         10094
_refine_ls_number_parameters     519
_refine_ls_number_restraints     0
_refine_ls_R_factor_all          0.1285
_refine_ls_R_factor_gt           0.1119
_refine_ls_wR_factor_ref         0.3129
_refine_ls_wR_factor_gt          0.3004
_refine_ls_goodness_of_fit_ref   0.953
_refine_ls_restrained_S_all      0.953
_refine_ls_shift/su_max          0.000
_refine_ls_shift/su_mean         0.000

loop_
_atom_site_label
_atom_site_type_symbol
_atom_site_fract_x
_atom_site_fract_y
_atom_site_fract_z
_atom_site_U_iso_or_equiv
_atom_site_adp_type
_atom_site_occupancy
_atom_site_site_symmetry_order
_atom_site_calc_flag
_atom_site_refinement_flags_posn
_atom_site_refinement_flags_adp
_atom_site_refinement_flags_occupancy
_atom_site_disorder_assembly
_atom_site_disorder_group
Ni1 Ni 0.74994(10) 0.25366(8) 0.25613(6) 0.0086(2) Uani 1 1 d . . . . .
P1 P 0.8024(2) 0.29122(17) 0.12236(13) 0.0112(4) Uani 1 1 d . . . . .
P2 P 0.7066(2) 0.09783(17) 0.31763(13) 0.0120(4) Uani 1 1 d . . . . .
P3 P 0.9222(2) 0.28449(17) 0.30638(13) 0.0111(4) Uani 1 1 d . . . . .
P4 P 0.5672(2) 0.35011(17) 0.28269(13) 0.0121(4) Uani 1 1 d . . . . .
C1 C 0.9571(8) 0.2342(7) 0.0714(5) 0.0150(16) Uani 1 1 d . . . . .
C2 C 1.0028(9) 0.1357(7) 0.1047(6) 0.0191(18) Uani 1 1 d . . . . .
H2 H 0.955775 0.102529 0.153582 0.023 Uiso 1 1 calc R U . . .
C3 C 1.1156(10) 0.0843(8) 0.0685(7) 0.026(2) Uani 1 1 d . . . . .
H3 H 1.143125 0.016097 0.091221 0.031 Uiso 1 1 calc R U . . .
C4 C 1.1881(10) 0.1346(9) -0.0022(7) 0.029(2) Uani 1 1 d . . . . .
H4 H 1.265397 0.101036 -0.027558 0.035 Uiso 1 1 calc R U . . .
C5 C 1.1450(10) 0.2341(9) -0.0344(6) 0.028(2) Uani 1 1 d . . . . .
H5 H 1.195236 0.269022 -0.081102 0.034 Uiso 1 1 calc R U . . .
C6 C 1.0299(9) 0.2840(8) 0.0003(6) 0.0214(19) Uani 1 1 d . . . . .
H6 H 1.000680 0.350945 -0.023853 0.026 Uiso 1 1 calc R U . . .
C7 C 0.6980(9) 0.2630(8) 0.0483(5) 0.0177(17) Uani 1 1 d . . . . .
C8 C 0.7046(10) 0.1624(8) 0.0270(6) 0.023(2) Uani 1 1 d . . . . .
H8 H 0.764934 0.110500 0.048421 0.028 Uiso 1 1 calc R U . . .
C9 C 0.6230(10) 0.1370(9) -0.0255(6) 0.027(2) Uani 1 1 d . . . . .
H9 H 0.627844 0.068240 -0.038933 0.032 Uiso 1 1 calc R U . . .
C10 C 0.5355(10) 0.2128(9) -0.0578(6) 0.029(2) Uani 1 1 d . . . . .
H10 H 0.479833 0.195605 -0.092917 0.034 Uiso 1 1 calc R U . . .
C11 C 0.5294(10) 0.3126(10) -0.0390(6) 0.029(2) Uani 1 1 d . . . . .
H11 H 0.470127 0.364342 -0.061813 0.035 Uiso 1 1 calc R U . . .
C12 C 0.6100(9) 0.3389(8) 0.0137(6) 0.0207(19) Uani 1 1 d . . . . .
H12 H 0.605130 0.408216 0.026100 0.025 Uiso 1 1 calc R U . . .
C13 C 0.8176(9) 0.4313(7) 0.0885(5) 0.0159(16) Uani 1 1 d . . . . .
H13A H 0.893338 0.452528 0.107627 0.024 Uiso 1 1 calc R U . . .
H13B H 0.739699 0.471118 0.111714 0.024 Uiso 1 1 calc R U . . .
H13C H 0.827732 0.444534 0.028245 0.024 Uiso 1 1 calc R U . . .
C14 C 0.5646(9) 0.0405(7) 0.2937(6) 0.0167(17) Uani 1 1 d . . . . .
C15 C 0.4923(10) -0.0317(8) 0.3496(6) 0.024(2) Uani 1 1 d . . . . .
H15 H 0.518783 -0.056743 0.401531 0.028 Uiso 1 1 calc R U . . .
C16 C 0.3809(10) -0.0667(8) 0.3286(7) 0.027(2) Uani 1 1 d . . . . .
H16 H 0.332241 -0.114856 0.366636 0.033 Uiso 1 1 calc R U . . .
C17 C 0.3418(10) -0.0315(9) 0.2528(7) 0.028(2) Uani 1 1 d . . . . .
H17 H 0.265838 -0.054620 0.239307 0.034 Uiso 1 1 calc R U . . .
C18 C 0.4137(10) 0.0377(9) 0.1969(7) 0.029(2) Uani 1 1 d . . . . .
H18 H 0.387885 0.061376 0.144618 0.035 Uiso 1 1 calc R U . . .
C19 C 0.5250(9) 0.0727(8) 0.2177(6) 0.0208(19) Uani 1 1 d . . . . .
H19 H 0.574201 0.119507 0.178647 0.025 Uiso 1 1 calc R U . . .
C20 C 0.8280(9) -0.0149(7) 0.3091(6) 0.0180(18) Uani 1 1 d . . . . .
C21 C 0.9059(9) -0.0495(7) 0.3709(7) 0.022(2) Uani 1 1 d . . . . .
H21 H 0.889703 -0.020317 0.421165 0.027 Uiso 1 1 calc R U . . .
C22 C 1.0061(10) -0.1262(8) 0.3589(8) 0.029(2) Uani 1 1 d . . . . .
H22 H 1.057309 -0.149209 0.401431 0.035 Uiso 1 1 calc R U . . .
C23 C 1.0327(10) -0.1694(8) 0.2863(8) 0.033(3) Uani 1 1 d . . . . .
H23 H 1.103188 -0.220121 0.277831 0.039 Uiso 1 1 calc R U . . .
C24 C 0.9530(10) -0.1368(8) 0.2249(7) 0.029(2) Uani 1 1 d . . . . .
H24 H 0.968982 -0.167836 0.175526 0.035 Uiso 1 1 calc R U . . .
C25 C 0.8519(10) -0.0605(7) 0.2350(7) 0.023(2) Uani 1 1 d . . . . .
H25 H 0.799500 -0.039157 0.192943 0.027 Uiso 1 1 calc R U . . .
C26 C 0.6696(9) 0.0901(7) 0.4311(5) 0.0174(17) Uani 1 1 d . . . . .
H26A H 0.662188 0.017453 0.455234 0.026 Uiso 1 1 calc R U . . .
H26B H 0.587863 0.130808 0.446085 0.026 Uiso 1 1 calc R U . . .
H26C H 0.739265 0.118059 0.452127 0.026 Uiso 1 1 calc R U . . .
C27 C 0.9014(8) 0.3234(6) 0.4114(5) 0.0130(16) Uani 1 1 d . . . . .
C28 C 0.7770(9) 0.3337(7) 0.4547(6) 0.0178(17) Uani 1 1 d . . . . .
H28 H 0.705754 0.319300 0.430383 0.021 Uiso 1 1 calc R U . . .
C29 C 0.7549(10) 0.3647(8) 0.5331(6) 0.0206(19) Uani 1 1 d . . . . .
H29 H 0.669707 0.371140 0.562369 0.025 Uiso 1 1 calc R U . . .
C30 C 0.8608(10) 0.3862(8) 0.5679(6) 0.0219(19) Uani 1 1 d . . . . .
H30 H 0.847071 0.408339 0.620956 0.026 Uiso 1 1 calc R U . . .
C31 C 0.9859(10) 0.3755(7) 0.5258(6) 0.0201(19) Uani 1 1 d . . . . .
H31 H 1.057185 0.388653 0.550570 0.024 Uiso 1 1 calc R U . . .
C32 C 1.0065(8) 0.3456(7) 0.4476(5) 0.0150(16) Uani 1 1 d . . . . .
H32 H 1.091692 0.340011 0.418299 0.018 Uiso 1 1 calc R U . . .
C33 C 1.0251(8) 0.3858(7) 0.2487(5) 0.0141(16) Uani 1 1 d . . . . .
C34 C 1.1140(8) 0.3631(8) 0.1790(6) 0.0178(18) Uani 1 1 d . . . . .
H34 H 1.126763 0.294090 0.165583 0.021 Uiso 1 1 calc R U . . .
C35 C 1.1832(9) 0.4410(9) 0.1298(6) 0.022(2) Uani 1 1 d . . . . .
H35 H 1.244113 0.424634 0.083726 0.027 Uiso 1 1 calc R U . . .
C36 C 1.1631(10) 0.5417(9) 0.1480(6) 0.028(2) Uani 1 1 d . . . . .
H36 H 1.207929 0.595027 0.113130 0.033 Uiso 1 1 calc R U . . .
C37 C 1.0778(10) 0.5661(8) 0.2169(6) 0.022(2) Uani 1 1 d . . . . .
H37 H 1.066369 0.635430 0.229616 0.027 Uiso 1 1 calc R U . . .
C38 C 1.0085(9) 0.4885(7) 0.2679(6) 0.0180(18) Uani 1 1 d . . . . .
H38 H 0.950613 0.505230 0.315146 0.022 Uiso 1 1 calc R U . . .
C39 C 1.0511(8) 0.1768(7) 0.3168(6) 0.0178(17) Uani 1 1 d . . . . .
H39A H 1.074163 0.148066 0.264547 0.027 Uiso 1 1 calc R U . . .
H39B H 1.019500 0.122235 0.360307 0.027 Uiso 1 1 calc R U . . .
H39C H 1.127437 0.203434 0.331114 0.027 Uiso 1 1 calc R U . . .
C40 C 0.5701(8) 0.4932(7) 0.2760(5) 0.0149(16) Uani 1 1 d . . . . .
C41 C 0.4561(9) 0.5612(7) 0.2784(6) 0.0190(18) Uani 1 1 d . . . . .
H41 H 0.373729 0.534072 0.286835 0.023 Uiso 1 1 calc R U . . .
C42 C 0.4659(11) 0.6683(8) 0.2681(6) 0.028(2) Uani 1 1 d . . . . .
H42 H 0.389482 0.713852 0.268046 0.033 Uiso 1 1 calc R U . . .
C43 C 0.5847(11) 0.7096(8) 0.2580(6) 0.024(2) Uani 1 1 d . . . . .
H43 H 0.589922 0.782696 0.251798 0.029 Uiso 1 1 calc R U . . .
C44 C 0.6954(10) 0.6428(7) 0.2572(6) 0.0222(19) Uani 1 1 d . . . . .
H44 H 0.777302 0.670487 0.250461 0.027 Uiso 1 1 calc R U . . .
C45 C 0.6888(9) 0.5351(7) 0.2661(6) 0.0189(18) Uani 1 1 d . . . . .
H45 H 0.766025 0.490339 0.265420 0.023 Uiso 1 1 calc R U . . .
C46 C 0.4598(8) 0.3225(7) 0.3820(5) 0.0137(16) Uani 1 1 d . . . . .
C47 C 0.3816(9) 0.2394(7) 0.3933(6) 0.0177(17) Uani 1 1 d . . . . .
H47 H 0.378536 0.202337 0.348514 0.021 Uiso 1 1 calc R U . . .
C48 C 0.3076(9) 0.2101(7) 0.4696(6) 0.0198(18) Uani 1 1 d . . . . .
H48 H 0.254664 0.153751 0.476000 0.024 Uiso 1 1 calc R U . . .
C49 C 0.3113(9) 0.2634(8) 0.5366(6) 0.0210(19) Uani 1 1 d . . . . .
H49 H 0.263949 0.241960 0.588980 0.025 Uiso 1 1 calc R U . . .
C50 C 0.3855(9) 0.3484(8) 0.5250(6) 0.0214(19) Uani 1 1 d . . . . .
H50 H 0.386511 0.386755 0.569419 0.026 Uiso 1 1 calc R U . . .
C51 C 0.4587(8) 0.3777(7) 0.4483(5) 0.0158(17) Uani 1 1 d . . . . .
H51 H 0.508399 0.436094 0.441250 0.019 Uiso 1 1 calc R U . . .
C52 C 0.4466(9) 0.3475(8) 0.2133(6) 0.0214(19) Uani 1 1 d . . . . .
H52A H 0.437502 0.275332 0.206354 0.032 Uiso 1 1 calc R U . . .
H52B H 0.475180 0.386702 0.159613 0.032 Uiso 1 1 calc R U . . .
H52C H 0.363029 0.378908 0.237213 0.032 Uiso 1 1 calc R U . . .

loop_
_atom_site_aniso_label
_atom_site_aniso_U_11
_atom_site_aniso_U_22
_atom_site_aniso_U_33
_atom_site_aniso_U_23
_atom_site_aniso_U_13
_atom_site_aniso_U_12
Ni1 0.0072(4) 0.0100(5) 0.0084(5) 0.0004(3) -0.0015(4) -0.0016(4)
P1 0.0122(9) 0.0132(10) 0.0080(9) -0.0004(7) -0.0019(7) -0.0011(8)
P2 0.0118(9) 0.0101(9) 0.0134(10) 0.0006(8) -0.0013(8) -0.0017(8)
P3 0.0098(9) 0.0142(10) 0.0101(9) -0.0005(8) -0.0025(7) -0.0042(8)
P4 0.0086(9) 0.0143(10) 0.0128(10) -0.0003(8) -0.0018(7) -0.0001(8)
C1 0.015(4) 0.018(4) 0.013(4) -0.002(3) -0.004(3) 0.000(3)
C2 0.016(4) 0.020(4) 0.021(4) -0.003(4) -0.001(3) -0.003(3)
C3 0.024(5) 0.024(5) 0.028(5) -0.001(4) -0.001(4) 0.001(4)
C4 0.018(5) 0.037(6) 0.028(5) -0.009(4) 0.008(4) 0.001(4)
C5 0.019(5) 0.041(6) 0.021(5) 0.002(4) 0.004(4) -0.003(4)
C6 0.017(4) 0.032(5) 0.013(4) 0.003(4) 0.000(3) -0.003(4)
C7 0.020(4) 0.024(5) 0.009(4) -0.003(3) -0.002(3) -0.002(4)
C8 0.023(5) 0.032(5) 0.017(4) -0.010(4) -0.009(4) 0.002(4)
C9 0.027(5) 0.032(6) 0.025(5) -0.013(4) -0.004(4) -0.007(4)
C10 0.022(5) 0.046(6) 0.022(5) -0.001(4) -0.010(4) -0.014(5)
C11 0.020(5) 0.046(7) 0.020(5) 0.005(4) -0.009(4) -0.002(4)
C12 0.020(4) 0.026(5) 0.015(4) 0.004(4) -0.005(3) -0.003(4)
C13 0.018(4) 0.015(4) 0.015(4) 0.000(3) -0.002(3) -0.003(3)
C14 0.014(4) 0.013(4) 0.023(4) -0.004(3) 0.000(3) -0.002(3)
C15 0.026(5) 0.022(5) 0.023(5) -0.004(4) 0.002(4) -0.009(4)
C16 0.018(5) 0.030(5) 0.032(5) -0.004(4) 0.008(4) -0.011(4)
C17 0.017(5) 0.030(5) 0.040(6) -0.010(5) -0.004(4) -0.009(4)
C18 0.027(5) 0.032(6) 0.031(5) -0.003(4) -0.008(4) -0.015(4)
C19 0.023(5) 0.022(5) 0.020(4) -0.004(4) -0.004(4) -0.007(4)
C20 0.016(4) 0.009(4) 0.027(5) 0.003(3) -0.003(3) -0.002(3)
C21 0.016(4) 0.013(4) 0.038(6) 0.004(4) -0.009(4) -0.004(3)
C22 0.019(5) 0.016(5) 0.053(7) 0.001(4) -0.011(5) -0.003(4)
C23 0.016(5) 0.021(5) 0.060(8) -0.005(5) -0.002(5) 0.000(4)
C24 0.023(5) 0.021(5) 0.044(6) -0.016(5) 0.004(4) -0.006(4)
C25 0.024(5) 0.013(4) 0.031(5) -0.003(4) -0.002(4) -0.002(4)
C26 0.020(4) 0.018(4) 0.013(4) 0.004(3) -0.005(3) -0.001(3)
C27 0.016(4) 0.013(4) 0.011(4) 0.000(3) -0.006(3) -0.001(3)
C28 0.016(4) 0.021(4) 0.017(4) -0.004(3) -0.007(3) -0.002(3)
C29 0.025(5) 0.025(5) 0.012(4) -0.006(4) -0.003(3) 0.002(4)
C30 0.030(5) 0.020(4) 0.018(4) -0.005(4) -0.012(4) 0.002(4)
C31 0.028(5) 0.020(4) 0.015(4) -0.002(3) -0.013(4) -0.004(4)
C32 0.015(4) 0.016(4) 0.017(4) -0.002(3) -0.006(3) -0.004(3)
C33 0.010(4) 0.019(4) 0.014(4) 0.000(3) -0.004(3) -0.003(3)
C34 0.012(4) 0.024(5) 0.017(4) 0.004(3) -0.006(3) -0.004(3)
C35 0.013(4) 0.043(6) 0.012(4) 0.008(4) -0.008(3) -0.008(4)
C36 0.026(5) 0.034(6) 0.026(5) 0.010(4) -0.012(4) -0.017(4)
C37 0.030(5) 0.017(4) 0.024(5) 0.004(4) -0.014(4) -0.012(4)
C38 0.018(4) 0.022(4) 0.017(4) 0.000(3) -0.010(3) -0.009(4)
C39 0.011(4) 0.019(4) 0.023(4) -0.002(3) -0.002(3) -0.002(3)
C40 0.016(4) 0.014(4) 0.012(4) 0.001(3) 0.001(3) 0.004(3)
C41 0.016(4) 0.018(4) 0.019(4) 0.001(3) 0.000(3) 0.006(3)
C42 0.033(6) 0.025(5) 0.017(4) 0.004(4) 0.000(4) 0.018(4)
C43 0.042(6) 0.016(4) 0.013(4) 0.001(3) -0.003(4) 0.000(4)
C44 0.030(5) 0.017(4) 0.018(4) -0.002(3) 0.003(4) -0.003(4)
C45 0.023(5) 0.016(4) 0.017(4) -0.003(3) -0.002(3) 0.001(3)
C46 0.007(3) 0.020(4) 0.014(4) 0.000(3) 0.000(3) -0.003(3)
C47 0.015(4) 0.019(4) 0.020(4) -0.005(3) -0.002(3) -0.004(3)
C48 0.013(4) 0.021(4) 0.025(5) 0.005(4) -0.004(3) -0.006(3)
C49 0.017(4) 0.027(5) 0.018(4) 0.003(4) -0.001(3) -0.005(4)
C50 0.023(5) 0.027(5) 0.013(4) -0.001(4) -0.001(3) 0.000(4)
C51 0.013(4) 0.016(4) 0.018(4) 0.000(3) -0.003(3) -0.003(3)
C52 0.016(4) 0.029(5) 0.020(4) -0.004(4) -0.008(3) 0.003(4)

_geom_special_details            
;
 All esds (except the esd in the dihedral angle between two l.s. planes)
 are estimated using the full covariance matrix.  The cell esds are taken
 into account individually in the estimation of esds in distances, angles
 and torsion angles; correlations between esds in cell parameters are only
 used when they are defined by crystal symmetry.  An approximate (isotropic)
 treatment of cell esds is used for estimating esds involving l.s. planes.
;

loop_
_geom_bond_atom_site_label_1
_geom_bond_atom_site_label_2
_geom_bond_distance
_geom_bond_site_symmetry_2
_geom_bond_publ_flag
Ni1 P1 2.195(2) . ?
Ni1 P2 2.195(2) . ?
Ni1 P3 2.203(2) . ?
Ni1 P4 2.208(2) . ?
P1 C13 1.847(9) . ?
P1 C1 1.848(9) . ?
P1 C7 1.868(9) . ?
P2 C26 1.851(9) . ?
P2 C14 1.854(9) . ?
P2 C20 1.854(9) . ?
P3 C33 1.851(9) . ?
P3 C27 1.857(9) . ?
P3 C39 1.860(9) . ?
P4 C52 1.847(9) . ?
P4 C46 1.854(8) . ?
P4 C40 1.857(9) . ?
C1 C2 1.394(13) . ?
C1 C6 1.410(12) . ?
C2 C3 1.395(13) . ?
C2 H2 0.9500 . ?
C3 C4 1.407(14) . ?
C3 H3 0.9500 . ?
C4 C5 1.391(16) . ?
C4 H4 0.9500 . ?
C5 C6 1.395(14) . ?
C5 H5 0.9500 . ?
C6 H6 0.9500 . ?
C7 C8 1.399(14) . ?
C7 C12 1.409(13) . ?
C8 C9 1.407(13) . ?
C8 H8 0.9500 . ?
C9 C10 1.389(16) . ?
C9 H9 0.9500 . ?
C10 C11 1.376(17) . ?
C10 H10 0.9500 . ?
C11 C12 1.407(14) . ?
C11 H11 0.9500 . ?
C12 H12 0.9500 . ?
C13 H13A 0.9800 . ?
C13 H13B 0.9800 . ?
C13 H13C 0.9800 . ?
C14 C19 1.386(13) . ?
C14 C15 1.411(13) . ?
C15 C16 1.408(14) . ?
C15 H15 0.9500 . ?
C16 C17 1.384(16) . ?
C16 H16 0.9500 . ?
C17 C18 1.385(15) . ?
C17 H17 0.9500 . ?
C18 C19 1.405(13) . ?
C18 H18 0.9500 . ?
C19 H19 0.9500 . ?
C20 C21 1.408(13) . ?
C20 C25 1.418(14) . ?
C21 C22 1.389(14) . ?
C21 H21 0.9500 . ?
C22 C23 1.380(17) . ?
C22 H22 0.9500 . ?
C23 C24 1.411(17) . ?
C23 H23 0.9500 . ?
C24 C25 1.389(14) . ?
C24 H24 0.9500 . ?
C25 H25 0.9500 . ?
C26 H26A 0.9800 . ?
C26 H26B 0.9800 . ?
C26 H26C 0.9800 . ?
C27 C28 1.393(12) . ?
C27 C32 1.410(11) . ?
C28 C29 1.396(12) . ?
C28 H28 0.9500 . ?
C29 C30 1.401(13) . ?
C29 H29 0.9500 . ?
C30 C31 1.392(14) . ?
C30 H30 0.9500 . ?
C31 C32 1.386(12) . ?
C31 H31 0.9500 . ?
C32 H32 0.9500 . ?
C33 C38 1.409(13) . ?
C33 C34 1.413(12) . ?
C34 C35 1.396(13) . ?
C34 H34 0.9500 . ?
C35 C36 1.379(16) . ?
C35 H35 0.9500 . ?
C36 C37 1.391(16) . ?
C36 H36 0.9500 . ?
C37 C38 1.405(13) . ?
C37 H37 0.9500 . ?
C38 H38 0.9500 . ?
C39 H39A 0.9800 . ?
C39 H39B 0.9800 . ?
C39 H39C 0.9800 . ?
C40 C45 1.388(13) . ?
C40 C41 1.416(12) . ?
C41 C42 1.395(14) . ?
C41 H41 0.9500 . ?
C42 C43 1.385(16) . ?
C42 H42 0.9500 . ?
C43 C44 1.381(15) . ?
C43 H43 0.9500 . ?
C44 C45 1.400(13) . ?
C44 H44 0.9500 . ?
C45 H45 0.9500 . ?
C46 C51 1.396(12) . ?
C46 C47 1.398(12) . ?
C47 C48 1.400(13) . ?
C47 H47 0.9500 . ?
C48 C49 1.400(14) . ?
C48 H48 0.9500 . ?
C49 C50 1.392(14) . ?
C49 H49 0.9500 . ?
C50 C51 1.402(12) . ?
C50 H50 0.9500 . ?
C51 H51 0.9500 . ?
C52 H52A 0.9800 . ?
C52 H52B 0.9800 . ?
C52 H52C 0.9800 . ?

loop_
_geom_angle_atom_site_label_1
_geom_angle_atom_site_label_2
_geom_angle_atom_site_label_3
_geom_angle
_geom_angle_site_symmetry_1
_geom_angle_site_symmetry_3
_geom_angle_publ_flag
P1 Ni1 P2 123.67(9) . . ?
P1 Ni1 P3 104.08(9) . . ?
P2 Ni1 P3 103.54(9) . . ?
P1 Ni1 P4 103.15(9) . . ?
P2 Ni1 P4 104.16(9) . . ?
P3 Ni1 P4 119.61(10) . . ?
C13 P1 C1 101.3(4) . . ?
C13 P1 C7 99.9(4) . . ?
C1 P1 C7 97.4(4) . . ?
C13 P1 Ni1 113.3(3) . . ?
C1 P1 Ni1 119.2(3) . . ?
C7 P1 Ni1 122.0(3) . . ?
C26 P2 C14 101.2(4) . . ?
C26 P2 C20 99.7(4) . . ?
C14 P2 C20 99.5(4) . . ?
C26 P2 Ni1 113.5(3) . . ?
C14 P2 Ni1 118.3(3) . . ?
C20 P2 Ni1 121.3(3) . . ?
C33 P3 C27 100.2(4) . . ?
C33 P3 C39 98.0(4) . . ?
C27 P3 C39 99.7(4) . . ?
C33 P3 Ni1 118.5(3) . . ?
C27 P3 Ni1 118.9(3) . . ?
C39 P3 Ni1 117.6(3) . . ?
C52 P4 C46 98.0(4) . . ?
C52 P4 C40 98.5(4) . . ?
C46 P4 C40 100.4(4) . . ?
C52 P4 Ni1 115.9(3) . . ?
C46 P4 Ni1 120.2(3) . . ?
C40 P4 Ni1 119.5(3) . . ?
C2 C1 C6 118.5(8) . . ?
C2 C1 P1 117.8(7) . . ?
C6 C1 P1 123.7(7) . . ?
C1 C2 C3 122.0(9) . . ?
C1 C2 H2 119.0 . . ?
C3 C2 H2 119.0 . . ?
C2 C3 C4 119.2(10) . . ?
C2 C3 H3 120.4 . . ?
C4 C3 H3 120.4 . . ?
C5 C4 C3 119.1(9) . . ?
C5 C4 H4 120.4 . . ?
C3 C4 H4 120.4 . . ?
C4 C5 C6 121.6(9) . . ?
C4 C5 H5 119.2 . . ?
C6 C5 H5 119.2 . . ?
C5 C6 C1 119.6(9) . . ?
C5 C6 H6 120.2 . . ?
C1 C6 H6 120.2 . . ?
C8 C7 C12 118.2(9) . . ?
C8 C7 P1 119.4(7) . . ?
C12 C7 P1 122.5(7) . . ?
C7 C8 C9 120.9(9) . . ?
C7 C8 H8 119.5 . . ?
C9 C8 H8 119.5 . . ?
C10 C9 C8 119.9(10) . . ?
C10 C9 H9 120.0 . . ?
C8 C9 H9 120.0 . . ?
C11 C10 C9 120.0(9) . . ?
C11 C10 H10 120.0 . . ?
C9 C10 H10 120.0 . . ?
C10 C11 C12 120.6(10) . . ?
C10 C11 H11 119.7 . . ?
C12 C11 H11 119.7 . . ?
C11 C12 C7 120.3(10) . . ?
C11 C12 H12 119.8 . . ?
C7 C12 H12 119.8 . . ?
P1 C13 H13A 109.5 . . ?
P1 C13 H13B 109.5 . . ?
H13A C13 H13B 109.5 . . ?
P1 C13 H13C 109.5 . . ?
H13A C13 H13C 109.5 . . ?
H13B C13 H13C 109.5 . . ?
C19 C14 C15 118.1(9) . . ?
C19 C14 P2 118.1(7) . . ?
C15 C14 P2 123.7(7) . . ?
C16 C15 C14 120.2(10) . . ?
C16 C15 H15 119.9 . . ?
C14 C15 H15 119.9 . . ?
C17 C16 C15 120.5(9) . . ?
C17 C16 H16 119.7 . . ?
C15 C16 H16 119.7 . . ?
C16 C17 C18 119.7(9) . . ?
C16 C17 H17 120.1 . . ?
C18 C17 H17 120.1 . . ?
C17 C18 C19 119.9(10) . . ?
C17 C18 H18 120.0 . . ?
C19 C18 H18 120.0 . . ?
C14 C19 C18 121.5(9) . . ?
C14 C19 H19 119.2 . . ?
C18 C19 H19 119.2 . . ?
C21 C20 C25 119.1(9) . . ?
C21 C20 P2 121.6(8) . . ?
C25 C20 P2 119.0(7) . . ?
C22 C21 C20 120.4(10) . . ?
C22 C21 H21 119.8 . . ?
C20 C21 H21 119.8 . . ?
C23 C22 C21 121.1(11) . . ?
C23 C22 H22 119.5 . . ?
C21 C22 H22 119.5 . . ?
C22 C23 C24 118.7(10) . . ?
C22 C23 H23 120.6 . . ?
C24 C23 H23 120.6 . . ?
C25 C24 C23 121.6(10) . . ?
C25 C24 H24 119.2 . . ?
C23 C24 H24 119.2 . . ?
C24 C25 C20 119.0(10) . . ?
C24 C25 H25 120.5 . . ?
C20 C25 H25 120.5 . . ?
P2 C26 H26A 109.5 . . ?
P2 C26 H26B 109.5 . . ?
H26A C26 H26B 109.5 . . ?
P2 C26 H26C 109.5 . . ?
H26A C26 H26C 109.5 . . ?
H26B C26 H26C 109.5 . . ?
C28 C27 C32 119.0(8) . . ?
C28 C27 P3 118.5(6) . . ?
C32 C27 P3 122.4(7) . . ?
C27 C28 C29 121.2(8) . . ?
C27 C28 H28 119.4 . . ?
C29 C28 H28 119.4 . . ?
C28 C29 C30 118.7(9) . . ?
C28 C29 H29 120.6 . . ?
C30 C29 H29 120.6 . . ?
C31 C30 C29 120.8(9) . . ?
C31 C30 H30 119.6 . . ?
C29 C30 H30 119.6 . . ?
C32 C31 C30 119.9(9) . . ?
C32 C31 H31 120.0 . . ?
C30 C31 H31 120.0 . . ?
C31 C32 C27 120.3(8) . . ?
C31 C32 H32 119.9 . . ?
C27 C32 H32 119.9 . . ?
C38 C33 C34 118.7(8) . . ?
C38 C33 P3 121.3(7) . . ?
C34 C33 P3 119.7(7) . . ?
C35 C34 C33 120.7(9) . . ?
C35 C34 H34 119.7 . . ?
C33 C34 H34 119.7 . . ?
C36 C35 C34 119.9(9) . . ?
C36 C35 H35 120.0 . . ?
C34 C35 H35 120.0 . . ?
C35 C36 C37 120.6(9) . . ?
C35 C36 H36 119.7 . . ?
C37 C36 H36 119.7 . . ?
C36 C37 C38 120.3(9) . . ?
C36 C37 H37 119.9 . . ?
C38 C37 H37 119.9 . . ?
C37 C38 C33 119.7(9) . . ?
C37 C38 H38 120.1 . . ?
C33 C38 H38 120.1 . . ?
P3 C39 H39A 109.5 . . ?
P3 C39 H39B 109.5 . . ?
H39A C39 H39B 109.5 . . ?
P3 C39 H39C 109.5 . . ?
H39A C39 H39C 109.5 . . ?
H39B C39 H39C 109.5 . . ?
C45 C40 C41 118.9(8) . . ?
C45 C40 P4 118.6(7) . . ?
C41 C40 P4 122.4(7) . . ?
C42 C41 C40 119.4(9) . . ?
C42 C41 H41 120.3 . . ?
C40 C41 H41 120.3 . . ?
C43 C42 C41 121.4(9) . . ?
C43 C42 H42 119.3 . . ?
C41 C42 H42 119.3 . . ?
C44 C43 C42 118.9(9) . . ?
C44 C43 H43 120.5 . . ?
C42 C43 H43 120.5 . . ?
C43 C44 C45 121.0(10) . . ?
C43 C44 H44 119.5 . . ?
C45 C44 H44 119.5 . . ?
C40 C45 C44 120.3(9) . . ?
C40 C45 H45 119.8 . . ?
C44 C45 H45 119.8 . . ?
C51 C46 C47 118.0(8) . . ?
C51 C46 P4 122.7(6) . . ?
C47 C46 P4 119.2(7) . . ?
C46 C47 C48 121.1(8) . . ?
C46 C47 H47 119.5 . . ?
C48 C47 H47 119.5 . . ?
C47 C48 C49 120.3(9) . . ?
C47 C48 H48 119.8 . . ?
C49 C48 H48 119.8 . . ?
C50 C49 C48 118.9(9) . . ?
C50 C49 H49 120.5 . . ?
C48 C49 H49 120.5 . . ?
C49 C50 C51 120.4(9) . . ?
C49 C50 H50 119.8 . . ?
C51 C50 H50 119.8 . . ?
C46 C51 C50 121.2(8) . . ?
C46 C51 H51 119.4 . . ?
C50 C51 H51 119.4 . . ?
P4 C52 H52A 109.5 . . ?
P4 C52 H52B 109.5 . . ?
H52A C52 H52B 109.5 . . ?
P4 C52 H52C 109.5 . . ?
H52A C52 H52C 109.5 . . ?
H52B C52 H52C 109.5 . . ?

_refine_diff_density_max         4.928
_refine_diff_density_min         -0.734
_refine_diff_density_rms         0.190

_shelx_res_file                  
;
TITL RFH281_0m_a.res in P-1
    RFH281_0m_a.res
    created by SHELXL-2016/6 at 13:26:27 on 17-Dec-2020
CELL  0.71073  10.5071  13.0452  16.5855   81.696   80.885   84.254
ZERR    2.000   0.0051   0.0063   0.0080    0.006    0.006    0.006
LATT 1
SFAC C  H  Ni P
UNIT 104  104  2  8
L.S. 10
ACTA
BOND $H
FMAP 2
PLAN 20
TWIN -1 0 0 -0.341 0.262 0.738 -0.341 1.262 -0.262
TEMP -173.000
WGHT    0.043300   88.920166
BASF   0.10720
FVAR       0.51210
NI1   3    0.749943    0.253660    0.256134    11.00000    0.00722    0.01005 =
         0.00841    0.00043   -0.00155   -0.00165
P1    4    0.802416    0.291218    0.122358    11.00000    0.01216    0.01318 =
         0.00799   -0.00037   -0.00193   -0.00110
P2    4    0.706556    0.097830    0.317627    11.00000    0.01183    0.01008 =
         0.01344    0.00060   -0.00130   -0.00171
P3    4    0.922207    0.284489    0.306384    11.00000    0.00978    0.01420 =
         0.01008   -0.00050   -0.00246   -0.00421
P4    4    0.567168    0.350111    0.282686    11.00000    0.00856    0.01430 =
         0.01284   -0.00027   -0.00179   -0.00007
C1    1    0.957144    0.234222    0.071417    11.00000    0.01481    0.01761 =
         0.01295   -0.00168   -0.00400   -0.00011
C2    1    1.002834    0.135669    0.104733    11.00000    0.01585    0.02015 =
         0.02083   -0.00295   -0.00071   -0.00260
AFIX  43
H2    2    0.955775    0.102529    0.153582    11.00000   -1.20000
AFIX   0
C3    1    1.115617    0.084250    0.068476    11.00000    0.02353    0.02389 =
         0.02840   -0.00123   -0.00141    0.00076
AFIX  43
H3    2    1.143125    0.016097    0.091221    11.00000   -1.20000
AFIX   0
C4    1    1.188078    0.134592   -0.002178    11.00000    0.01839    0.03744 =
         0.02765   -0.00893    0.00779    0.00098
AFIX  43
H4    2    1.265397    0.101036   -0.027558    11.00000   -1.20000
AFIX   0
C5    1    1.145042    0.234125   -0.034383    11.00000    0.01901    0.04080 =
         0.02147    0.00170    0.00392   -0.00286
AFIX  43
H5    2    1.195236    0.269022   -0.081102    11.00000   -1.20000
AFIX   0
C6    1    1.029890    0.283951    0.000293    11.00000    0.01725    0.03192 =
         0.01283    0.00298   -0.00027   -0.00286
AFIX  43
H6    2    1.000680    0.350945   -0.023853    11.00000   -1.20000
AFIX   0
C7    1    0.697961    0.262965    0.048299    11.00000    0.02031    0.02411 =
         0.00860   -0.00259   -0.00166   -0.00152
C8    1    0.704556    0.162405    0.027048    11.00000    0.02282    0.03215 =
         0.01729   -0.01016   -0.00943    0.00176
AFIX  43
H8    2    0.764934    0.110500    0.048421    11.00000   -1.20000
AFIX   0
C9    1    0.623024    0.137045   -0.025537    11.00000    0.02728    0.03200 =
         0.02487   -0.01335   -0.00423   -0.00743
AFIX  43
H9    2    0.627844    0.068240   -0.038933    11.00000   -1.20000
AFIX   0
C10   1    0.535485    0.212773   -0.057826    11.00000    0.02173    0.04557 =
         0.02219   -0.00092   -0.01040   -0.01384
AFIX  43
H10   2    0.479833    0.195605   -0.092917    11.00000   -1.20000
AFIX   0
C11   1    0.529370    0.312637   -0.038992    11.00000    0.02032    0.04605 =
         0.02017    0.00502   -0.00855   -0.00194
AFIX  43
H11   2    0.470127    0.364342   -0.061813    11.00000   -1.20000
AFIX   0
C12   1    0.610015    0.338929    0.013744    11.00000    0.01995    0.02608 =
         0.01519    0.00382   -0.00453   -0.00343
AFIX  43
H12   2    0.605130    0.408216    0.026100    11.00000   -1.20000
AFIX   0
C13   1    0.817576    0.431292    0.088513    11.00000    0.01757    0.01519 =
         0.01467   -0.00017   -0.00232   -0.00267
AFIX 137
H13A  2    0.893338    0.452528    0.107627    11.00000   -1.50000
H13B  2    0.739699    0.471118    0.111714    11.00000   -1.50000
H13C  2    0.827732    0.444534    0.028245    11.00000   -1.50000
AFIX   0
C14   1    0.564648    0.040459    0.293736    11.00000    0.01436    0.01299 =
         0.02251   -0.00380    0.00003   -0.00188
C15   1    0.492282   -0.031708    0.349602    11.00000    0.02582    0.02221 =
         0.02254   -0.00370    0.00226   -0.00862
AFIX  43
H15   2    0.518783   -0.056743    0.401531    11.00000   -1.20000
AFIX   0
C16   1    0.380920   -0.066689    0.328567    11.00000    0.01828    0.02973 =
         0.03151   -0.00403    0.00786   -0.01121
AFIX  43
H16   2    0.332241   -0.114856    0.366636    11.00000   -1.20000
AFIX   0
C17   1    0.341754   -0.031468    0.252848    11.00000    0.01699    0.02982 =
         0.04038   -0.01031   -0.00447   -0.00915
AFIX  43
H17   2    0.265838   -0.054620    0.239307    11.00000   -1.20000
AFIX   0
C18   1    0.413727    0.037661    0.196930    11.00000    0.02727    0.03248 =
         0.03055   -0.00302   -0.00821   -0.01537
AFIX  43
H18   2    0.387885    0.061376    0.144618    11.00000   -1.20000
AFIX   0
C19   1    0.525001    0.072669    0.217672    11.00000    0.02269    0.02155 =
         0.02009   -0.00351   -0.00445   -0.00749
AFIX  43
H19   2    0.574201    0.119507    0.178647    11.00000   -1.20000
AFIX   0
C20   1    0.827976   -0.014888    0.309107    11.00000    0.01626    0.00884 =
         0.02738    0.00258   -0.00278   -0.00160
C21   1    0.905861   -0.049547    0.370926    11.00000    0.01586    0.01319 =
         0.03809    0.00419   -0.00863   -0.00381
AFIX  43
H21   2    0.889703   -0.020317    0.421165    11.00000   -1.20000
AFIX   0
C22   1    1.006138   -0.126174    0.358942    11.00000    0.01905    0.01610 =
         0.05283    0.00102   -0.01110   -0.00293
AFIX  43
H22   2    1.057309   -0.149209    0.401431    11.00000   -1.20000
AFIX   0
C23   1    1.032661   -0.169398    0.286329    11.00000    0.01607    0.02066 =
         0.06019   -0.00521   -0.00217    0.00008
AFIX  43
H23   2    1.103188   -0.220121    0.277831    11.00000   -1.20000
AFIX   0
C24   1    0.953024   -0.136813    0.224949    11.00000    0.02253    0.02142 =
         0.04434   -0.01598    0.00432   -0.00617
AFIX  43
H24   2    0.968982   -0.167836    0.175526    11.00000   -1.20000
AFIX   0
C25   1    0.851870   -0.060483    0.235035    11.00000    0.02390    0.01327 =
         0.03083   -0.00287   -0.00245   -0.00194
AFIX  43
H25   2    0.799500   -0.039157    0.192943    11.00000   -1.20000
AFIX   0
C26   1    0.669624    0.090132    0.431118    11.00000    0.01982    0.01815 =
         0.01309    0.00375   -0.00455   -0.00111
AFIX 137
H26A  2    0.662188    0.017453    0.455234    11.00000   -1.50000
H26B  2    0.587863    0.130808    0.446085    11.00000   -1.50000
H26C  2    0.739265    0.118059    0.452127    11.00000   -1.50000
AFIX   0
C27   1    0.901417    0.323374    0.411363    11.00000    0.01638    0.01283 =
         0.01066   -0.00004   -0.00620   -0.00127
C28   1    0.776956    0.333666    0.454675    11.00000    0.01639    0.02140 =
         0.01733   -0.00354   -0.00665   -0.00177
AFIX  43
H28   2    0.705754    0.319300    0.430383    11.00000   -1.20000
AFIX   0
C29   1    0.754895    0.364707    0.533136    11.00000    0.02490    0.02492 =
         0.01228   -0.00640   -0.00261    0.00165
AFIX  43
H29   2    0.669707    0.371140    0.562369    11.00000   -1.20000
AFIX   0
C30   1    0.860827    0.386189    0.567933    11.00000    0.03000    0.02021 =
         0.01806   -0.00485   -0.01162    0.00248
AFIX  43
H30   2    0.847071    0.408339    0.620956    11.00000   -1.20000
AFIX   0
C31   1    0.985941    0.375481    0.525785    11.00000    0.02826    0.01980 =
         0.01548   -0.00184   -0.01274   -0.00359
AFIX  43
H31   2    1.057185    0.388653    0.550570    11.00000   -1.20000
AFIX   0
C32   1    1.006473    0.345575    0.447600    11.00000    0.01456    0.01555 =
         0.01666   -0.00194   -0.00597   -0.00371
AFIX  43
H32   2    1.091692    0.340011    0.418299    11.00000   -1.20000
AFIX   0
C33   1    1.025145    0.385815    0.248728    11.00000    0.00953    0.01886 =
         0.01441    0.00018   -0.00369   -0.00336
C34   1    1.113998    0.363094    0.179041    11.00000    0.01186    0.02380 =
         0.01750    0.00384   -0.00558   -0.00394
AFIX  43
H34   2    1.126763    0.294090    0.165583    11.00000   -1.20000
AFIX   0
C35   1    1.183235    0.441000    0.129753    11.00000    0.01273    0.04252 =
         0.01167    0.00763   -0.00837   -0.00843
AFIX  43
H35   2    1.244113    0.424634    0.083726    11.00000   -1.20000
AFIX   0
C36   1    1.163106    0.541741    0.147992    11.00000    0.02580    0.03379 =
         0.02574    0.00991   -0.01228   -0.01714
AFIX  43
H36   2    1.207929    0.595027    0.113130    11.00000   -1.20000
AFIX   0
C37   1    1.077810    0.566071    0.216939    11.00000    0.02964    0.01711 =
         0.02401    0.00449   -0.01440   -0.01188
AFIX  43
H37   2    1.066369    0.635430    0.229616    11.00000   -1.20000
AFIX   0
C38   1    1.008476    0.488498    0.267929    11.00000    0.01781    0.02174 =
         0.01749    0.00007   -0.00953   -0.00867
AFIX  43
H38   2    0.950613    0.505230    0.315146    11.00000   -1.20000
AFIX   0
C39   1    1.051067    0.176822    0.316823    11.00000    0.01108    0.01901 =
         0.02285   -0.00203   -0.00160   -0.00207
AFIX 137
H39A  2    1.074163    0.148066    0.264547    11.00000   -1.50000
H39B  2    1.019500    0.122235    0.360307    11.00000   -1.50000
H39C  2    1.127437    0.203434    0.331114    11.00000   -1.50000
AFIX   0
C40   1    0.570132    0.493230    0.276027    11.00000    0.01553    0.01413 =
         0.01234    0.00079    0.00066    0.00385
C41   1    0.456120    0.561169    0.278366    11.00000    0.01598    0.01846 =
         0.01892    0.00142    0.00015    0.00611
AFIX  43
H41   2    0.373729    0.534072    0.286835    11.00000   -1.20000
AFIX   0
C42   1    0.465903    0.668295    0.268115    11.00000    0.03329    0.02487 =
         0.01732    0.00421   -0.00045    0.01798
AFIX  43
H42   2    0.389482    0.713852    0.268046    11.00000   -1.20000
AFIX   0
C43   1    0.584698    0.709627    0.258034    11.00000    0.04239    0.01601 =
         0.01344    0.00092   -0.00315   -0.00041
AFIX  43
H43   2    0.589922    0.782696    0.251798    11.00000   -1.20000
AFIX   0
C44   1    0.695431    0.642848    0.257200    11.00000    0.03032    0.01691 =
         0.01771   -0.00216    0.00250   -0.00291
AFIX  43
H44   2    0.777302    0.670487    0.250461    11.00000   -1.20000
AFIX   0
C45   1    0.688844    0.535070    0.266133    11.00000    0.02267    0.01628 =
         0.01721   -0.00277   -0.00249    0.00119
AFIX  43
H45   2    0.766025    0.490339    0.265420    11.00000   -1.20000
AFIX   0
C46   1    0.459837    0.322472    0.382013    11.00000    0.00701    0.01973 =
         0.01365    0.00009   -0.00010   -0.00302
C47   1    0.381570    0.239447    0.393333    11.00000    0.01531    0.01874 =
         0.02014   -0.00484   -0.00231   -0.00355
AFIX  43
H47   2    0.378536    0.202337    0.348514    11.00000   -1.20000
AFIX   0
C48   1    0.307627    0.210125    0.469617    11.00000    0.01267    0.02067 =
         0.02498    0.00518   -0.00367   -0.00594
AFIX  43
H48   2    0.254664    0.153751    0.476000    11.00000   -1.20000
AFIX   0
C49   1    0.311304    0.263427    0.536556    11.00000    0.01657    0.02681 =
         0.01807    0.00313   -0.00122   -0.00455
AFIX  43
H49   2    0.263949    0.241960    0.588980    11.00000   -1.20000
AFIX   0
C50   1    0.385472    0.348383    0.525040    11.00000    0.02255    0.02681 =
         0.01343   -0.00132   -0.00100    0.00020
AFIX  43
H50   2    0.386511    0.386755    0.569419    11.00000   -1.20000
AFIX   0
C51   1    0.458681    0.377651    0.448283    11.00000    0.01345    0.01560 =
         0.01829    0.00011   -0.00294   -0.00267
AFIX  43
H51   2    0.508399    0.436094    0.441250    11.00000   -1.20000
AFIX   0
C52   1    0.446564    0.347451    0.213325    11.00000    0.01598    0.02950 =
         0.01962   -0.00352   -0.00843    0.00320
AFIX 137
H52A  2    0.437502    0.275332    0.206354    11.00000   -1.50000
H52B  2    0.475180    0.386702    0.159613    11.00000   -1.50000
H52C  2    0.363029    0.378908    0.237213    11.00000   -1.50000
AFIX   0
HKLF 4


REM  RFH281_0m_a.res in P-1
REM R1 =  0.1119 for    8803 Fo > 4sig(Fo)  and  0.1285 for all   10094 data
REM    519 parameters refined using      0 restraints

END

WGHT      0.1768     30.6366

REM Highest difference peak  4.928,  deepest hole -0.734,  1-sigma level  0.190
Q1    1   0.5861  0.4806  0.0152  11.00000  0.05    4.93
Q2    1   0.9159  0.0126  0.4775  11.00000  0.05    4.63
Q3    1   1.1471  0.0273  0.3911  11.00000  0.05    2.44
Q4    1   1.3768  0.3633  0.0506  11.00000  0.05    2.38
Q5    1   0.5220  0.4404  0.1459  11.00000  0.05    2.32
Q6    1   0.9465  0.1660  0.4200  11.00000  0.05    2.20
Q7    1   0.4223  0.4371 -0.0409  11.00000  0.05    1.75
Q8    1   0.7676 -0.0371  0.4203  11.00000  0.05    1.66
Q9    1   0.7803  0.4002 -0.0023  11.00000  0.05    1.64
Q10   1   1.1023 -0.0708  0.4648  11.00000  0.05    1.41
Q11   1   0.5594  0.2708  0.2172  11.00000  0.05    1.14
Q12   1   0.5407  0.3217  0.2524  11.00000  0.05    0.95
Q13   1   0.7471  0.2059  0.2199  11.00000  0.05    0.86
Q14   1   0.9532 -0.0846  0.4459  11.00000  0.05    0.85
Q15   1   0.9362  0.2176  0.2717  11.00000  0.05    0.84
Q16   1   1.1498  0.1745  0.3509  11.00000  0.05    0.83
Q17   1   0.9549  0.1711  0.2481  11.00000  0.05    0.79
Q18   1   0.4023  0.2856  0.0025  11.00000  0.05    0.72
Q19   1   0.3357  0.3490  0.1635  11.00000  0.05    0.72
Q20   1   1.0204 -0.1359  0.2371  11.00000  0.05    0.70
;
_shelx_res_checksum              12709

# start Validation Reply Form
_vrf_PLAT094_PPh2Me4Ni           
;
PROBLEM: Ratio of Maximum / Minimum Residual Density .... 6.71 Report
RESPONSE: Structure contains significant residual electron density but in chemically non-sensical positions. 
Twinning is strongly suspected but all suggested twin laws lead to no improvement. 
Multiple crystals exhibited the same issue.
;
_vrf_PLAT097_PPh2Me4Ni           
;
PROBLEM: Large Reported Max. (Positive) Residual Density 4.93 eA-3
RESPONSE: Structure contains significant residual electron density but in chemically non-sensical positions. 
Twinning is strongly suspected but all suggested twin laws lead to no improvement.
Multiple crystals exhibited the same issue.
;
# end Validation Reply Form
####################################################################### 
# 
# This file contains crystal structure data downloaded from the 
# Cambridge Structural Database (CSD) hosted by the Cambridge 
# Crystallographic Data Centre (CCDC).
# 
# Full information about CCDC data access policies and citation 
# guidelines are available at http://www.ccdc.cam.ac.uk/access/V1 
# 
# Audit and citation data items may have been added by the CCDC. 
# Please retain this information to preserve the provenance of 
# this file and to allow appropriate attribution of the data. 
# 
#######################################################################

data_transPPh2Me2NiCl2
_database_code_depnum_ccdc_archive 'CCDC 2109558'
loop_
_audit_author_name
_audit_author_address
'Rodger Henry'
;Abbvie
United States of America
;
_audit_update_record             
;
2021-09-13 deposited with the CCDC.	2022-10-14 downloaded from the CCDC.
;

_audit_creation_method           SHELXL-2016/6
_shelx_SHELXL_version_number     2016/6
_chemical_name_systematic        ?
_chemical_name_common            ?
_chemical_melting_point          ?
_chemical_formula_moiety         'C26 H26 Cl2 Ni P2'
_chemical_formula_sum            'C26 H26 Cl2 Ni P2'
_chemical_formula_weight         530.02

loop_
_atom_type_symbol
_atom_type_description
_atom_type_scat_dispersion_real
_atom_type_scat_dispersion_imag
_atom_type_scat_source
C C 0.0033 0.0016 'International Tables Vol C Tables 4.2.6.8 and 6.1.1.4'
H H 0.0000 0.0000 'International Tables Vol C Tables 4.2.6.8 and 6.1.1.4'
Cl Cl 0.1484 0.1585 'International Tables Vol C Tables 4.2.6.8 and 6.1.1.4'
Ni Ni 0.3393 1.1124 'International Tables Vol C Tables 4.2.6.8 and 6.1.1.4'
P P 0.1023 0.0942 'International Tables Vol C Tables 4.2.6.8 and 6.1.1.4'

_space_group_crystal_system      monoclinic
_space_group_IT_number           14
_space_group_name_H-M_alt        'P 21/n'
_space_group_name_Hall           '-P 2yn'

_shelx_space_group_comment       
;
The symmetry employed for this shelxl refinement is uniquely defined
by the following loop, which should always be used as a source of
symmetry information in preference to the above space-group names.
They are only intended as comments.
;

loop_
_space_group_symop_operation_xyz
'x, y, z'
'-x+1/2, y+1/2, -z+1/2'
'-x, -y, -z'
'x-1/2, -y-1/2, z-1/2'

_cell_length_a                   9.345(8)
_cell_length_b                   15.097(13)
_cell_length_c                   9.749(8)
_cell_angle_alpha                90
_cell_angle_beta                 113.171(10)
_cell_angle_gamma                90
_cell_volume                     1264.5(19)
_cell_formula_units_Z            2
_cell_measurement_temperature    100(2)
_cell_measurement_reflns_used    6703
_cell_measurement_theta_min      2.5585
_cell_measurement_theta_max      27.353

_exptl_crystal_description       block
_exptl_crystal_colour            red
_exptl_crystal_density_meas      none
_exptl_crystal_density_method    ?
_exptl_crystal_density_diffrn    1.392
_exptl_crystal_F_000             548
_exptl_transmission_factor_min   0.845
_exptl_transmission_factor_max   1.000
_exptl_crystal_size_max          0.3
_exptl_crystal_size_mid          0.3
_exptl_crystal_size_min          0.3
_exptl_absorpt_coefficient_mu    1.117
_shelx_estimated_absorpt_T_min   ?
_shelx_estimated_absorpt_T_max   ?
_exptl_absorpt_correction_type   multi-scan
_exptl_absorpt_correction_T_min  ?
_exptl_absorpt_correction_T_max  ?
_exptl_absorpt_process_details   ?
_exptl_absorpt_special_details   ?
_diffrn_ambient_temperature      100(2)
_diffrn_radiation_wavelength     0.71073
_diffrn_radiation_type           MoK\a
_diffrn_source                   'sealed tube'
_diffrn_measurement_device_type  CCD
_diffrn_measurement_method       'omega scan'
_diffrn_reflns_number            14293
_diffrn_reflns_av_unetI/netI     0.0627
_diffrn_reflns_av_R_equivalents  0.1206
_diffrn_reflns_limit_h_min       -11
_diffrn_reflns_limit_h_max       12
_diffrn_reflns_limit_k_min       -19
_diffrn_reflns_limit_k_max       19
_diffrn_reflns_limit_l_min       -12
_diffrn_reflns_limit_l_max       12
_diffrn_reflns_theta_min         2.558
_diffrn_reflns_theta_max         27.472
_diffrn_reflns_theta_full        25.242
_diffrn_measured_fraction_theta_max 0.981
_diffrn_measured_fraction_theta_full 0.999
_diffrn_reflns_Laue_measured_fraction_max 0.981
_diffrn_reflns_Laue_measured_fraction_full 0.999
_diffrn_reflns_point_group_measured_fraction_max 0.981
_diffrn_reflns_point_group_measured_fraction_full 0.999
_reflns_number_total             2843
_reflns_number_gt                2447
_reflns_threshold_expression     'I > 2\s(I)'
_reflns_Friedel_coverage         0.000
_reflns_Friedel_fraction_max     .
_reflns_Friedel_fraction_full    .

_reflns_special_details          
;
 Reflections were merged by SHELXL according to the crystal
 class for the calculation of statistics and refinement.
 
 _reflns_Friedel_fraction is defined as the number of unique
 Friedel pairs measured divided by the number that would be
 possible theoretically, ignoring centric projections and
 systematic absences.
;

_computing_data_collection       'Apex2 v2.1-4 (Bruker, 2007)'
_computing_cell_refinement       'Apex2 v2.1-4 (Bruker, 2007)'
_computing_data_reduction        'Apex2 v2.1-4 (Bruker, 2007)'
_computing_structure_solution    'SHELXT 2014/5 (Sheldrick, 2014)'
_computing_structure_refinement  'SHELXL-2016/6 (Sheldrick, 2016)'
_computing_molecular_graphics    'ORTEP-3 for Windows v2.01'
_computing_publication_material  ?
_refine_special_details          ?
_refine_ls_structure_factor_coef Fsqd
_refine_ls_matrix_type           full
_refine_ls_weighting_scheme      calc
_refine_ls_weighting_details     
'w=1/[\s^2^(Fo^2^)+(0.0181P)^2^+0.1654P] where P=(Fo^2^+2Fc^2^)/3'
_atom_sites_solution_primary     ?
_atom_sites_solution_secondary   ?
_atom_sites_solution_hydrogens   geom
_refine_ls_hydrogen_treatment    constr
_refine_ls_extinction_method     none
_refine_ls_extinction_coef       .
_refine_ls_number_reflns         2843
_refine_ls_number_parameters     143
_refine_ls_number_restraints     0
_refine_ls_R_factor_all          0.0364
_refine_ls_R_factor_gt           0.0299
_refine_ls_wR_factor_ref         0.0673
_refine_ls_wR_factor_gt          0.0650
_refine_ls_goodness_of_fit_ref   1.049
_refine_ls_restrained_S_all      1.049
_refine_ls_shift/su_max          0.001
_refine_ls_shift/su_mean         0.000

loop_
_atom_site_label
_atom_site_type_symbol
_atom_site_fract_x
_atom_site_fract_y
_atom_site_fract_z
_atom_site_U_iso_or_equiv
_atom_site_adp_type
_atom_site_occupancy
_atom_site_site_symmetry_order
_atom_site_calc_flag
_atom_site_refinement_flags_posn
_atom_site_refinement_flags_adp
_atom_site_refinement_flags_occupancy
_atom_site_disorder_assembly
_atom_site_disorder_group
Ni1 Ni 1.000000 0.500000 0.500000 0.01023(9) Uani 1 2 d S . P . .
Cl1 Cl 0.89961(4) 0.40450(3) 0.60328(4) 0.01674(11) Uani 1 1 d . . . . .
P1 P 0.82146(4) 0.46510(3) 0.27411(4) 0.01118(11) Uani 1 1 d . . . . .
C1 C 0.89320(16) 0.37398(11) 0.19617(16) 0.0128(3) Uani 1 1 d . . . . .
C2 C 0.96079(18) 0.30056(12) 0.28717(17) 0.0170(4) Uani 1 1 d . . . . .
H2 H 0.966550 0.298717 0.386615 0.020 Uiso 1 1 calc R U . . .
C3 C 1.01932(19) 0.23058(13) 0.23213(19) 0.0199(4) Uani 1 1 d . . . . .
H3 H 1.064458 0.181039 0.294191 0.024 Uiso 1 1 calc R U . . .
C4 C 1.01227(19) 0.23252(13) 0.08607(19) 0.0213(4) Uani 1 1 d . . . . .
H4 H 1.052714 0.184691 0.048987 0.026 Uiso 1 1 calc R U . . .
C5 C 0.94574(19) 0.30487(13) -0.00396(18) 0.0203(4) Uani 1 1 d . . . . .
H5 H 0.940183 0.306297 -0.103351 0.024 Uiso 1 1 calc R U . . .
C6 C 0.88683(18) 0.37566(12) 0.04985(17) 0.0168(3) Uani 1 1 d . . . . .
H6 H 0.842303 0.425111 -0.012673 0.020 Uiso 1 1 calc R U . . .
C7 C 0.63051(16) 0.43046(11) 0.26485(16) 0.0126(3) Uani 1 1 d . . . . .
C8 C 0.55817(17) 0.35080(11) 0.20123(16) 0.0141(3) Uani 1 1 d . . . . .
H8 H 0.611444 0.309124 0.165414 0.017 Uiso 1 1 calc R U . . .
C9 C 0.40703(17) 0.33256(12) 0.19040(17) 0.0164(3) Uani 1 1 d . . . . .
H9 H 0.357719 0.278554 0.147028 0.020 Uiso 1 1 calc R U . . .
C10 C 0.32931(18) 0.39348(12) 0.24312(17) 0.0170(4) Uani 1 1 d . . . . .
H10 H 0.226861 0.380893 0.235540 0.020 Uiso 1 1 calc R U . . .
C11 C 0.40031(18) 0.47271(12) 0.30685(17) 0.0171(4) Uani 1 1 d . . . . .
H11 H 0.346488 0.514329 0.342154 0.021 Uiso 1 1 calc R U . . .
C12 C 0.55107(18) 0.49067(12) 0.31860(17) 0.0157(3) Uani 1 1 d . . . . .
H12 H 0.600375 0.544357 0.363579 0.019 Uiso 1 1 calc R U . . .
C13 C 0.76574(19) 0.55205(12) 0.13279(17) 0.0180(4) Uani 1 1 d . . . . .
H13A H 0.684234 0.529823 0.040723 0.027 Uiso 1 1 calc R U . . .
H13B H 0.856641 0.569689 0.112843 0.027 Uiso 1 1 calc R U . . .
H13C H 0.726418 0.603343 0.168890 0.027 Uiso 1 1 calc R U . . .

loop_
_atom_site_aniso_label
_atom_site_aniso_U_11
_atom_site_aniso_U_22
_atom_site_aniso_U_33
_atom_site_aniso_U_23
_atom_site_aniso_U_13
_atom_site_aniso_U_12
Ni1 0.01040(14) 0.01099(19) 0.00936(14) 0.00047(10) 0.00394(11) -0.00116(10)
Cl1 0.01633(18) 0.0193(2) 0.01406(19) 0.00327(15) 0.00540(15) -0.00504(15)
P1 0.01078(18) 0.0125(3) 0.00991(19) 0.00086(14) 0.00370(15) -0.00029(15)
C1 0.0089(7) 0.0152(10) 0.0138(7) -0.0032(6) 0.0041(6) -0.0036(6)
C2 0.0160(8) 0.0187(10) 0.0146(8) -0.0010(6) 0.0043(6) -0.0011(7)
C3 0.0161(8) 0.0178(10) 0.0235(9) -0.0016(7) 0.0050(7) -0.0001(7)
C4 0.0169(8) 0.0202(11) 0.0279(9) -0.0112(7) 0.0101(7) -0.0035(7)
C5 0.0199(8) 0.0258(11) 0.0172(8) -0.0077(7) 0.0092(7) -0.0060(7)
C6 0.0144(7) 0.0200(10) 0.0152(8) -0.0014(6) 0.0048(6) -0.0016(7)
C7 0.0101(7) 0.0162(9) 0.0097(7) 0.0024(6) 0.0021(6) 0.0001(6)
C8 0.0145(7) 0.0142(10) 0.0123(7) 0.0005(6) 0.0037(6) 0.0017(6)
C9 0.0159(7) 0.0167(10) 0.0141(7) 0.0018(6) 0.0032(6) -0.0035(7)
C10 0.0121(7) 0.0234(11) 0.0144(8) 0.0043(6) 0.0041(6) -0.0010(7)
C11 0.0154(8) 0.0219(10) 0.0150(8) 0.0014(6) 0.0069(6) 0.0048(7)
C12 0.0147(7) 0.0160(10) 0.0142(8) -0.0014(6) 0.0033(6) -0.0009(6)
C13 0.0181(8) 0.0178(10) 0.0164(8) 0.0048(7) 0.0048(7) 0.0011(7)

_geom_special_details            
;
 All esds (except the esd in the dihedral angle between two l.s. planes)
 are estimated using the full covariance matrix.  The cell esds are taken
 into account individually in the estimation of esds in distances, angles
 and torsion angles; correlations between esds in cell parameters are only
 used when they are defined by crystal symmetry.  An approximate (isotropic)
 treatment of cell esds is used for estimating esds involving l.s. planes.
;

loop_
_geom_bond_atom_site_label_1
_geom_bond_atom_site_label_2
_geom_bond_distance
_geom_bond_site_symmetry_2
_geom_bond_publ_flag
Ni1 Cl1 2.1716(12) . ?
Ni1 Cl1 2.1717(12) 3_766 ?
Ni1 P1 2.2405(15) . ?
Ni1 P1 2.2405(15) 3_766 ?
P1 C1 1.822(2) . ?
P1 C13 1.824(2) . ?
P1 C7 1.827(2) . ?
C1 C2 1.405(2) . ?
C1 C6 1.404(2) . ?
C2 C3 1.391(3) . ?
C2 H2 0.9500 . ?
C3 C4 1.400(3) . ?
C3 H3 0.9500 . ?
C4 C5 1.386(3) . ?
C4 H4 0.9500 . ?
C5 C6 1.396(3) . ?
C5 H5 0.9500 . ?
C6 H6 0.9500 . ?
C7 C8 1.399(2) . ?
C7 C12 1.399(2) . ?
C8 C9 1.402(2) . ?
C8 H8 0.9500 . ?
C9 C10 1.390(3) . ?
C9 H9 0.9500 . ?
C10 C11 1.390(3) . ?
C10 H10 0.9500 . ?
C11 C12 1.395(3) . ?
C11 H11 0.9500 . ?
C12 H12 0.9500 . ?
C13 H13A 0.9800 . ?
C13 H13B 0.9800 . ?
C13 H13C 0.9800 . ?

loop_
_geom_angle_atom_site_label_1
_geom_angle_atom_site_label_2
_geom_angle_atom_site_label_3
_geom_angle
_geom_angle_site_symmetry_1
_geom_angle_site_symmetry_3
_geom_angle_publ_flag
Cl1 Ni1 Cl1 180.0 . 3_766 ?
Cl1 Ni1 P1 90.52(6) . . ?
Cl1 Ni1 P1 89.48(6) 3_766 . ?
Cl1 Ni1 P1 89.48(6) . 3_766 ?
Cl1 Ni1 P1 90.52(6) 3_766 3_766 ?
P1 Ni1 P1 180.0 . 3_766 ?
C1 P1 C13 105.71(10) . . ?
C1 P1 C7 106.01(8) . . ?
C13 P1 C7 100.70(8) . . ?
C1 P1 Ni1 109.48(7) . . ?
C13 P1 Ni1 117.00(8) . . ?
C7 P1 Ni1 116.81(7) . . ?
C2 C1 C6 118.98(16) . . ?
C2 C1 P1 118.69(13) . . ?
C6 C1 P1 122.31(13) . . ?
C3 C2 C1 120.20(16) . . ?
C3 C2 H2 119.9 . . ?
C1 C2 H2 119.9 . . ?
C2 C3 C4 120.55(17) . . ?
C2 C3 H3 119.7 . . ?
C4 C3 H3 119.7 . . ?
C5 C4 C3 119.38(16) . . ?
C5 C4 H4 120.3 . . ?
C3 C4 H4 120.3 . . ?
C4 C5 C6 120.70(17) . . ?
C4 C5 H5 119.6 . . ?
C6 C5 H5 119.6 . . ?
C5 C6 C1 120.18(16) . . ?
C5 C6 H6 119.9 . . ?
C1 C6 H6 119.9 . . ?
C8 C7 C12 119.29(15) . . ?
C8 C7 P1 124.05(12) . . ?
C12 C7 P1 116.57(13) . . ?
C7 C8 C9 119.94(15) . . ?
C7 C8 H8 120.0 . . ?
C9 C8 H8 120.0 . . ?
C10 C9 C8 119.99(17) . . ?
C10 C9 H9 120.0 . . ?
C8 C9 H9 120.0 . . ?
C11 C10 C9 120.51(16) . . ?
C11 C10 H10 119.7 . . ?
C9 C10 H10 119.7 . . ?
C10 C11 C12 119.55(16) . . ?
C10 C11 H11 120.2 . . ?
C12 C11 H11 120.2 . . ?
C11 C12 C7 120.71(16) . . ?
C11 C12 H12 119.6 . . ?
C7 C12 H12 119.6 . . ?
P1 C13 H13A 109.5 . . ?
P1 C13 H13B 109.5 . . ?
H13A C13 H13B 109.5 . . ?
P1 C13 H13C 109.5 . . ?
H13A C13 H13C 109.5 . . ?
H13B C13 H13C 109.5 . . ?

loop_
_geom_torsion_atom_site_label_1
_geom_torsion_atom_site_label_2
_geom_torsion_atom_site_label_3
_geom_torsion_atom_site_label_4
_geom_torsion
_geom_torsion_site_symmetry_1
_geom_torsion_site_symmetry_2
_geom_torsion_site_symmetry_3
_geom_torsion_site_symmetry_4
_geom_torsion_publ_flag
C13 P1 C1 C2 173.16(12) . . . . ?
C7 P1 C1 C2 -80.50(13) . . . . ?
Ni1 P1 C1 C2 46.31(13) . . . . ?
C13 P1 C1 C6 -5.17(15) . . . . ?
C7 P1 C1 C6 101.17(14) . . . . ?
Ni1 P1 C1 C6 -132.02(12) . . . . ?
C6 C1 C2 C3 -0.4(2) . . . . ?
P1 C1 C2 C3 -178.83(12) . . . . ?
C1 C2 C3 C4 0.3(2) . . . . ?
C2 C3 C4 C5 -0.2(2) . . . . ?
C3 C4 C5 C6 0.4(2) . . . . ?
C4 C5 C6 C1 -0.5(2) . . . . ?
C2 C1 C6 C5 0.6(2) . . . . ?
P1 C1 C6 C5 178.90(12) . . . . ?
C1 P1 C7 C8 -3.14(15) . . . . ?
C13 P1 C7 C8 106.79(15) . . . . ?
Ni1 P1 C7 C8 -125.40(12) . . . . ?
C1 P1 C7 C12 -179.73(11) . . . . ?
C13 P1 C7 C12 -69.80(15) . . . . ?
Ni1 P1 C7 C12 58.01(13) . . . . ?
C12 C7 C8 C9 0.7(2) . . . . ?
P1 C7 C8 C9 -175.78(12) . . . . ?
C7 C8 C9 C10 -0.1(2) . . . . ?
C8 C9 C10 C11 0.0(2) . . . . ?
C9 C10 C11 C12 -0.4(2) . . . . ?
C10 C11 C12 C7 1.0(2) . . . . ?
C8 C7 C12 C11 -1.2(2) . . . . ?
P1 C7 C12 C11 175.60(12) . . . . ?

_refine_diff_density_max         0.431
_refine_diff_density_min         -0.850
_refine_diff_density_rms         0.075

_shelx_res_file                  
;
TITL RFH279_0m_a.res in P2(1)/n
    RFH279_0m_a.res
    created by SHELXL-2016/6 at 00:15:13 on 05-Dec-2020
CELL  0.71073   9.3453  15.0974   9.7491   90.000  113.171   90.000
ZERR    2.000   0.0081   0.0130   0.0084    0.000    0.010    0.000
LATT 1
SYMM 1/2-X, 1/2+Y, 1/2-Z
SFAC C  H  Cl Ni P
UNIT 52  52  4  2  4
L.S. 10
ACTA
BOND $H
FMAP 2
PLAN 20
CONF
TEMP -173.000
WGHT    0.018100    0.165400
FVAR       0.68098
NI1   4    1.000000    0.500000    0.500000    10.50000    0.01040    0.01099 =
         0.00936    0.00047    0.00394   -0.00116
CL1   3    0.899614    0.404500    0.603276    11.00000    0.01633    0.01929 =
         0.01406    0.00327    0.00540   -0.00504
P1    5    0.821455    0.465097    0.274114    11.00000    0.01078    0.01250 =
         0.00991    0.00086    0.00370   -0.00029
C1    1    0.893195    0.373980    0.196166    11.00000    0.00891    0.01521 =
         0.01381   -0.00325    0.00408   -0.00363
C2    1    0.960795    0.300564    0.287174    11.00000    0.01601    0.01871 =
         0.01461   -0.00097    0.00433   -0.00111
AFIX  43
H2    2    0.966550    0.298717    0.386615    11.00000   -1.20000
AFIX   0
C3    1    1.019321    0.230577    0.232131    11.00000    0.01606    0.01776 =
         0.02345   -0.00163    0.00504   -0.00011
AFIX  43
H3    2    1.064458    0.181039    0.294191    11.00000   -1.20000
AFIX   0
C4    1    1.012271    0.232521    0.086066    11.00000    0.01692    0.02021 =
         0.02794   -0.01117    0.01011   -0.00345
AFIX  43
H4    2    1.052714    0.184691    0.048987    11.00000   -1.20000
AFIX   0
C5    1    0.945744    0.304871   -0.003957    11.00000    0.01990    0.02577 =
         0.01717   -0.00775    0.00925   -0.00605
AFIX  43
H5    2    0.940183    0.306297   -0.103351    11.00000   -1.20000
AFIX   0
C6    1    0.886831    0.375658    0.049847    11.00000    0.01442    0.01998 =
         0.01520   -0.00141    0.00485   -0.00163
AFIX  43
H6    2    0.842303    0.425111   -0.012673    11.00000   -1.20000
AFIX   0
C7    1    0.630512    0.430464    0.264854    11.00000    0.01007    0.01620 =
         0.00970    0.00243    0.00208    0.00008
C8    1    0.558169    0.350800    0.201230    11.00000    0.01452    0.01416 =
         0.01225    0.00052    0.00368    0.00175
AFIX  43
H8    2    0.611444    0.309124    0.165414    11.00000   -1.20000
AFIX   0
C9    1    0.407025    0.332557    0.190398    11.00000    0.01589    0.01671 =
         0.01409    0.00183    0.00319   -0.00351
AFIX  43
H9    2    0.357719    0.278554    0.147028    11.00000   -1.20000
AFIX   0
C10   1    0.329305    0.393485    0.243117    11.00000    0.01214    0.02336 =
         0.01441    0.00434    0.00414   -0.00104
AFIX  43
H10   2    0.226861    0.380893    0.235540    11.00000   -1.20000
AFIX   0
C11   1    0.400306    0.472708    0.306848    11.00000    0.01544    0.02189 =
         0.01498    0.00138    0.00693    0.00483
AFIX  43
H11   2    0.346488    0.514329    0.342154    11.00000   -1.20000
AFIX   0
C12   1    0.551074    0.490671    0.318602    11.00000    0.01472    0.01598 =
         0.01418   -0.00145    0.00327   -0.00095
AFIX  43
H12   2    0.600375    0.544357    0.363579    11.00000   -1.20000
AFIX   0
C13   1    0.765741    0.552049    0.132791    11.00000    0.01814    0.01777 =
         0.01636    0.00477    0.00482    0.00113
AFIX 137
H13A  2    0.684234    0.529823    0.040723    11.00000   -1.50000
H13B  2    0.856641    0.569689    0.112843    11.00000   -1.50000
H13C  2    0.726418    0.603343    0.168890    11.00000   -1.50000
AFIX   0
HKLF 4


REM  RFH279_0m_a.res in P2(1)/n
REM R1 =  0.0299 for    2447 Fo > 4sig(Fo)  and  0.0364 for all    2843 data
REM    143 parameters refined using      0 restraints

END

WGHT      0.0172      0.2128

REM Highest difference peak  0.431,  deepest hole -0.850,  1-sigma level  0.075
Q1    1   1.0599  0.5476  0.5224  11.00000  0.05    0.43
Q2    1   0.9802  0.5439  0.4164  11.00000  0.05    0.41
Q3    1   1.0215  0.5395  0.5944  11.00000  0.05    0.39
Q4    1   0.8107  0.5113  0.2050  11.00000  0.05    0.37
Q5    1   0.8590  0.4164  0.2225  11.00000  0.05    0.37
Q6    1   0.5856  0.3933  0.2172  11.00000  0.05    0.36
Q7    1   0.5784  0.4595  0.2682  11.00000  0.05    0.35
Q8    1   0.9482  0.3409  0.2344  11.00000  0.05    0.33
Q9    1   0.4854  0.3430  0.1943  11.00000  0.05    0.32
Q10   1   0.8623  0.5001  0.3543  11.00000  0.05    0.32
Q11   1   0.7111  0.4455  0.2655  11.00000  0.05    0.32
Q12   1   0.9131  0.4494  0.6814  11.00000  0.05    0.32
Q13   1   0.4854  0.4764  0.3113  11.00000  0.05    0.29
Q14   1   0.9585  0.3463  0.0545  11.00000  0.05    0.29
Q15   1   0.9375  0.5550  0.4982  11.00000  0.05    0.28
Q16   1   0.9145  0.3552  0.5260  11.00000  0.05    0.27
Q17   1   0.3764  0.4321  0.2931  11.00000  0.05    0.26
Q18   1   0.8775  0.3606  0.1200  11.00000  0.05    0.23
Q19   1   0.9494  0.2616  0.0378  11.00000  0.05    0.23
Q20   1   0.9278  0.3655  0.6766  11.00000  0.05    0.23
;
_shelx_res_checksum              75039
